# Supplementary material for: Differential polarization and the expression of efferocytosis receptor MerTK on M1 and M2 macrophages isolated from coronary artery disease patients
Source: BMC Immunol. 2021 Mar 24;22:21. doi: 10.1186/s12865-021-00410-2 (PMC7992933; doi:10.1186/s12865-021-00410-2)
Supplement: Supplementary file 1 — Additional file 1: Supplementary data: Baseline data of clinical and biochemical characteristics and MFI value data of macrophage cell surface markers in 14 CAD patients. [file 12865_2021_410_MOESM1_ESM.xlsx]

## Sheet: baseline characteristic patient
	Differential Polarization and the Expression of Efferocytosis Receptor MerTK on M1 and M2 Macrophages Isolated from Coronary Artery Disease Patients
	1Fatin Najiah, M.I., 2Nurul Shuhadah, A., 2Hoe, C.H., 1Maryam, A., 1Farisha Alia, N., 3Zurkurnai, Y., 3W Yus Haniff, W.I., 3Akbar Ali, M.A., & 1Yvonne-Tee, G.B.
	1 School of Health Sciences, Universiti Sains Malaysia, 16150 Kubang Kerian, Kelantan, Malaysia
	2 Faculty of Veterinary Medicine, Universiti Malaysia Kelantan, 16100 Pengkalan Chepa, Kelantan, Malaysia
	3 School of Medical Sciences, Universiti Sains Malaysia, 16150 Kubang Kerian, Kelantan, Malaysia
	Corresponding author: 1Yvonne-Tee Get Bee
	Contact details: yvonnetee@usm.my
	Supplementary data: raw data for baseline of clinical and biochemical characteristics of 14 CAD patients
	Patient grouping	Age	Gender	Race	Hypertension	Hyperlipidemia	Diabetesmellitus	Smoking	Ejection fraction (%)	Total cholesterol (mg/dL)	Triglycerides (mg/dL)	LDL (mg/dL)	HDL (mg/dL)	Glucose (mmol/L)	Creatinine (umol/L)	Atorvastatin	Ezetimibe
	no apparent CAD	37	Female	Malay	Absent	Absent	Present	non-smoker	56	4.91	0.92	3.32	1.17	11.6	72	Prescribed	Not prescribed
	obstructive CAD	70	Male	Malay	Present	Absent	Absent	ex-smoker	25	5.11	1.37	3.42	1.07	6.3	101	Prescribed	Not prescribed
	obstructive CAD	55	Male	Malay	Absent	Present	Absent	ex-smoker	no echocardiography result	4.06	1.46	2.06	1.34	5.1	75	Prescribed	Prescribed
	obstructive CAD	38	Male	Malay	Present	Present	Absent	smoker	67	5.84	1.35	3.81	1.42	5.4	103	Prescribed	Prescribed
	non-obstructive CAD	68	Male	Malay	Present	Absent	Present	ex-smoker	66	4.79	1.17	2.51	0.92	6.2	78	Prescribed	Not prescribed
	obstructive CAD	40	Male	Malay	Present	Present	Present	ex-smoker	72	no lipid profile test result	no lipid profile test	no lipid profile test	no lipid profile test	7.4	83	Not prescribed	Prescribed
	no apparent CAD	60	Female	Malay	Absent	Present	Present	smoker	77	4.17	1.14	2.67	0.98	6.1	63	Prescribed	Not prescribed
	obstructive CAD	51	Male	Malay	Present	Present	Present	smoker	51	7.1	3.25	4.43	1.19	9.3	92	Prescribed	Not prescribed
	non-obstructive CAD	53	Male	Malay	Present	Present	Present	ex-smoker	76.9	4.95	2.47	2.77	1.06	10.4	112	Prescribed	Not prescribed
	no apparent CAD	60	Female	Malay	Present	Absent	Present	non-smoker	35	3.72	0.77	1.67	1.7	7.2	71	Prescribed	Not prescribed
	obstructive CAD	52	Male	Malay	Present	Present	Present	non-smoker	44	no lipid profile test result	no lipid profile test	no lipid profile test	no lipid profile test	7.4	108	Prescribed	Prescribed
	obstructive CAD	57	Male	Malay	Present	Present	Present	non-smoker	26	4.88	1.84	3.34	1.36	9.9	107	Prescribed	Not prescribed
	no apparent CAD	50	Male	Malay	Present	Present	Present	non-smoker	39.9	1.85	1.04	0.98	0.4	6.7	100	Prescribed	Not prescribed
	non-obstructive CAD	41	Male	Malay	Present	Present	Absent	smoker	48	6	0.5	4	1.18	4.4	137	Prescribed	Prescribed

## Sheet: flow ctometry raw data
	Differential Polarization and the Expression of Efferocytosis Receptor MerTK on M1 and M2 Macrophages Isolated from Coronary Artery Disease Patients
	1Fatin Najiah, M.I., 2Nurul Shuhadah, A., 2Hoe, C.H., 1Maryam, A., 1Farisha Alia, N., 3Zurkurnai, Y., 3W Yus Haniff, W.I., 3Akbar Ali, M.A., & 1Yvonne-Tee, G.B.
	1 School of Health Sciences, Universiti Sains Malaysia, 16150 Kubang Kerian, Kelantan, Malaysia
	2 Faculty of Veterinary Medicine, Universiti Malaysia Kelantan, 16100 Pengkalan Chepa, Kelantan, Malaysia
	3 School of Medical Sciences, Universiti Sains Malaysia, 16150 Kubang Kerian, Kelantan, Malaysia
	Corresponding author: 1Yvonne-Tee Get Bee
	Contact details: yvonnetee@usm.my
	Supplementary data: raw data for mean fluorescence intensity (MFI) of macrophage cell surface markers in CAD patients
	Patient grouping	Macrophage subtype	CD11b	CD14	CD86	CD80	CD206	CD200R	MerTK
	no apparent CAD	M1	5	1.2	3.9	10.7	1.3	1.2	5.2
	no apparent CAD	M1	17	1	3.8	8.8	4.4	1.2	6.2
	no apparent CAD	M1	12.43	1.07	3.93	23.6	4.57	1.2	6.45
	non-obstructive CAD	M1	8.4	1.1	6.8	5.5	1.2	1.1	3
	non-obstructive CAD	M1	16.29	1.08	4.97	23.38	7.78	1.21	21.3
	obstructive CAD	M1	6.7	1.2	4.3	9.6	1.2	1.2	4.9
	obstructive CAD	M1	12.4	1	8.6	8.2	1.4	1.1	4.6
	obstructive CAD	M1	9.2	1.2	4.4	6	5.6	1.3	5
	no apparent CAD	M2	5.5	3.3	3.6	8.5	1.7	1.8	6.7
	no apparent CAD	M2	12.5	2.5	2.5	6.5	7	1.75	12.8
	no apparent CAD	M2	33.6	1.9	6.47	23.31	8.05	1.51	17.33
	non-obstructive CAD	M2	29.5	1.8	5.2	8.8	2	1.4	7.7
	non-obstructive CAD	M2	34.7	4.63	5.73	17.67	11.41	2.48	19.1
	obstructive CAD	M2	14	3.8	3	8.8	1.6	1.8	13.8
	obstructive CAD	M2	23	1.8	7.3	6.8	1.8	1.9	6.6
	obstructive CAD	M2	17.6	1.8	5.3	6.5	6.1	1.4	6.9
	no apparent CAD	M1	9.83	1.38	2.12	5.53	3.06	1.35	8.47
	no apparent CAD	M2	17.55	1.29	2.82	8.07	2.05	1.5	13.47
	obstructive CAD	M1	4.6	1.1	2	3.1	2.5	1.1	5.3
	obstructive CAD	M1	8.2	0.8	3	5.3	2	1	7.1
	obstructive CAD	M2	11.7	1.2	3.5	4.2	4.2	1.6	8.3
	non-obstructive CAD	M1	19.51	0.51	1.65	11.32	1.81	1.26	8.59
	non-obstructive CAD	M2	14.69	3.46	1.95	10.69	1.81	2.69	18
